# Supplementary material for: ﻿Gastrochilusobovatifolius (Orchidaceae, Aeridinae), a new species from the Daba Mountains of Chongqing, China
Source: PhytoKeys. 2025 Feb 7;252:25–40. doi: 10.3897/phytokeys.252.133501 (PMC11829196; doi:10.3897/phytokeys.252.133501)
Supplement: XML Treatment for Gastrochilus obovatifolius [file phytokeys.252.133501-treatment1.xml]

<!DOCTYPE tp:taxon-treatment
  PUBLIC "-//TaxonX//DTD Taxonomic Treatment Publishing DTD v0 20100105//EN" "tax-treatment-NSO.dtd">
<tp:taxon-treatment xmlns:tp="http://www.plazi.org/taxpub"><tp:treatment-meta><kwd-group><label>Taxon classification</label><kwd>
                <named-content content-type="kingdom">Plantae</named-content>
              </kwd><kwd>
                <named-content content-type="order">Asparagales</named-content>
              </kwd><kwd>
                <named-content content-type="family">Orchidaceae</named-content>
              </kwd></kwd-group><mixed-citation publication-type="journal"><person-group><name><surname>Xiong</surname><given-names>Chi</given-names></name><name><surname>Fu</surname><given-names>Xiao-Ying</given-names></name><name><surname>Tan</surname><given-names>Ke</given-names></name><name><surname>Huang</surname><given-names>Ya</given-names></name><name><surname>Zhang</surname><given-names>Hong-Jing</given-names></name><name><surname>Wang</surname><given-names>Yi-Chen</given-names></name><name><surname>Yang</surname><given-names>Yu-Bing</given-names></name><name><surname>Yi</surname><given-names>Si-Rong</given-names></name></person-group><article-title>﻿<italic><tp:taxon-name><tp:taxon-name-part taxon-name-part-type="genus" reg="Gastrochilus">Gastrochilus</tp:taxon-name-part><tp:taxon-name-part taxon-name-part-type="species" reg="obovatifolius">obovatifolius</tp:taxon-name-part></tp:taxon-name></italic> (<tp:taxon-name><tp:taxon-name-part taxon-name-part-type="family">Orchidaceae</tp:taxon-name-part></tp:taxon-name>, <tp:taxon-name><tp:taxon-name-part taxon-name-part-type="subtribe">Aeridinae</tp:taxon-name-part></tp:taxon-name>), a new species from the Daba Mountains of Chongqing, China</article-title><source>PhytoKeys</source><day>07</day><month>02</month><year>2025</year><volume>252</volume><fpage>25</fpage><lpage>40</lpage><pub-id pub-id-type="doi">10.3897/phytokeys.252.133501</pub-id></mixed-citation></tp:treatment-meta><tp:nomenclature><label>﻿</label><tp:taxon-name>
              <object-id xmlns:xlink="http://www.w3.org/1999/xlink" content-type="arpha" xlink:type="simple">FEB62E9D-C5B9-557D-8C1A-BD9AFEDB2703</object-id>
              <tp:taxon-name-part taxon-name-part-type="genus" reg="Gastrochilus">Gastrochilus</tp:taxon-name-part>
              <tp:taxon-name-part taxon-name-part-type="species" reg="obovatifolius">obovatifolius</tp:taxon-name-part>
              <object-id xmlns:xlink="http://www.w3.org/1999/xlink" content-type="ipni" xlink:type="simple">urn:lsid:ipni.org:names:77356371-1</object-id>
            </tp:taxon-name><tp:taxon-authority>C.Xiong, X.Y.Fu &amp; S.R.Yi</tp:taxon-authority><tp:taxon-status xmlns:xlink="http://www.w3.org/1999/xlink" xlink:type="simple">sp.nov.</tp:taxon-status><xref ref-type="fig" rid="F3">Figs 3</xref><xref ref-type="fig" rid="F4">, 4</xref></tp:nomenclature><tp:treatment-sec sec-type="diagnosis" id="SECID0E1VAE"><title>Diagnosis.</title><p><italic><tp:taxon-name><tp:taxon-name-part taxon-name-part-type="genus" reg="Gastrochilus">Gastrochilus</tp:taxon-name-part><tp:taxon-name-part taxon-name-part-type="species" reg="obovatifolius">obovatifolius</tp:taxon-name-part></tp:taxon-name></italic> is most similar to <italic><tp:taxon-name><tp:taxon-name-part taxon-name-part-type="genus" reg="Gastrochilus">G.</tp:taxon-name-part><tp:taxon-name-part taxon-name-part-type="species" reg="balangshanensis">balangshanensis</tp:taxon-name-part></tp:taxon-name></italic>., but differs by the longer stem (3–5 vs. 1.5–3.5 cm), obovate leaves (vs. nearly elliptic), and smaller sepals (ca. 5.0 × 3.0–4.0 vs. 5.6–6.4 × 4.8–5.2 mm) and hypochile (4.0–4.5 × 4.0–4.2 vs. 6.0–8.0 × 5.8–7.5 mm).</p><fig id="F3" position="float" orientation="portrait"><object-id xmlns:xlink="http://www.w3.org/1999/xlink" content-type="doi" xlink:type="simple">10.3897/phytokeys.252.133501.figure3</object-id><object-id xmlns:xlink="http://www.w3.org/1999/xlink" content-type="arpha" xlink:type="simple">E79308C2-E32B-59B7-9D0E-F8EF29891F80</object-id><label>Figure 3.</label><caption><p><italic><tp:taxon-name><tp:taxon-name-part taxon-name-part-type="genus" reg="Gastrochilus">Gastrochilus</tp:taxon-name-part><tp:taxon-name-part taxon-name-part-type="species" reg="obovatifolius">obovatifolius</tp:taxon-name-part></tp:taxon-name></italic> C.Xiong, X.Y.Fu &amp; S.R.Yi, sp. nov. <italic>in vivo</italic>. <bold>A</bold> flowering plant <bold>B</bold> inflorescence <bold>C</bold> leaves (C1–C3: front view, C4: back view, C5: close-up of leaf apex) <bold>D</bold> flower (front view) <bold>E</bold> flower (back view) <bold>F</bold> dissected flower (F1: dorsal sepal; F2: lateral sepals; F3: petals; F4: labellum) <bold>G</bold> flower (side view) <bold>H</bold> flower (top view) <bold>I</bold> pollinarium.</p></caption><graphic xmlns:xlink="http://www.w3.org/1999/xlink" xlink:href="phytokeys-252-025_article-133501__-g003.jpg" position="float" orientation="portrait" xlink:type="simple" id="oo_1244759.jpg"><uri content-type="original_file" xlink:type="simple">https://binary.pensoft.net/fig/1244759</uri></graphic></fig></tp:treatment-sec><tp:treatment-sec sec-type="material" id="SECID0ECYAE"><title>Type.</title><p>China • Chongqing: Chengkou County (城口县), Dong’an Town (东安镇), Lizishuping (栗子树坪), <named-content xmlns:xlink="http://www.w3.org/1999/xlink" content-type="dwc:verbatimCoordinates" xlink:type="simple"><named-content content-type="geo-json" specific-use="{&#34;type&#34;:&#34;Point&#34;,&#34;coordinates&#34;:[109.183333,31.700000]}" id="NCID0ELYAE" xlink:type="simple">31°42′N, 109°11′E</named-content></named-content>, alt. ca. 1650 m, 30 March 2024, <italic>Si-Rong Yi et al. YSR2703</italic> (holotype IBK!, isotype CGMC!).</p><fig id="F4" position="float" orientation="portrait"><object-id xmlns:xlink="http://www.w3.org/1999/xlink" content-type="doi" xlink:type="simple">10.3897/phytokeys.252.133501.figure4</object-id><object-id xmlns:xlink="http://www.w3.org/1999/xlink" content-type="arpha" xlink:type="simple">DFE02B4F-8192-5F41-914E-A06ADC1D4474</object-id><label>Figure 4.</label><caption><p><italic><tp:taxon-name><tp:taxon-name-part taxon-name-part-type="genus" reg="Gastrochilus">Gastrochilus</tp:taxon-name-part><tp:taxon-name-part taxon-name-part-type="species" reg="obovatifolius">obovatifolius</tp:taxon-name-part></tp:taxon-name></italic> C.Xiong, X.Y.Fu &amp; S.R.Yi, sp. nov., an overview <bold>A</bold> habit <bold>B</bold> stem apex <bold>C</bold> leaves (C1: front view, C2: back view, C3: side view) <bold>D</bold> flower (side view) <bold>E</bold> flower (front view) <bold>F</bold> flower (back view) <bold>G</bold> dissected flower (G1: dorsal sepal; G2: lateral sepals; G3: petals; G4: labellum) <bold>H</bold> pollinarium and anther cap.</p></caption><graphic xmlns:xlink="http://www.w3.org/1999/xlink" xlink:href="phytokeys-252-025_article-133501__-g004.jpg" position="float" orientation="portrait" xlink:type="simple" id="oo_1244760.jpg"><uri content-type="original_file" xlink:type="simple">https://binary.pensoft.net/fig/1244760</uri></graphic></fig></tp:treatment-sec><tp:treatment-sec sec-type="description" id="SECID0E1ZAE"><title>Description.</title><p><bold><italic>Epiphytic herbs</italic></bold>, monopodial, pendent, with a short stem, 3.0–5.0 cm long, leafy. <bold><italic>Roots</italic></bold> vermiform, slender, 4.0–6.0 cm long and ca. 1 mm in diameter. <bold><italic>Stems</italic></bold> short, branched, green, glabrous, up to 5 cm long and ca. 2.0 mm in diameter, covered with sheathing leaf bases; sheaths with purplish-red spots; internodes 1.2–1.8 mm long. <bold><italic>Leaves</italic></bold> alternate, distichous, obovate, fleshy, 1.4–1.6 × 0.6–0.8 cm, margin entire, apex acute, obscurely serrate; young leaves yellow-green with a few purplish-red spots, mature leaves green with hardly any purplish-red spots. <bold><italic>Inflorescences</italic></bold> 1–2 racemes, usually arising from the axil of an upper leaf, 2.0–2.5 cm long, 1–2-flowered; peduncle 0.8–1.2 cm long; bracts 1.0–2.0 mm long. <bold><italic>Flowers</italic></bold> 1.2–1.4 × 1.0–1.2 cm, yellow-green, with dark purple stripes on petals and sepals, raised abaxially along the midrib; pedicel and ovary yellowish-green with purple-red spots, 1.5–1.6 cm long. <bold><italic>Dorsal sepal</italic></bold> elliptic, concave, ca. 5.0 × 4.0 mm, apex obtuse; <bold><italic>lateral sepals</italic></bold> similar to dorsal sepal, slightly oblique, ca. 5.0 × 3.0 mm, apex obtuse; petals oblong, concave, ca. 6.0 × 3.0 mm, apex obtuse. <bold><italic>Labellum</italic></bold> epichile reniform, yellow-green with purplish-red spots, 1.0–1.2 × 0.6–0.8 cm, revolute, margin erose, smooth and glabrous above, median patch, thickened, with 2 low ridges, dark purple; hypochile sub-hemispherical, yellow-green, mouth with lateral purplish-red markings, sac with purplish-red spots on the underside, obtuse at the apex, 4.0–4.5 mm tall, 4.0–4.2 mm in diameter, dorsally compressed, slightly bent outward. <bold><italic>Column</italic></bold> stout, ca. 2.0 × 1.2 mm; rostellum bilobed; anther cap galeate with curved emarginate beak, ca. 1.0 × 1.2 mm; pollinia 2, ca. 0.8 × 0.6 mm, yellow, nearly spherical, entire, with a depression in the center; stipe elongate, ca. 1.2 mm long, viscidium yellow, elliptic, ca. 0.8 × 0.4 mm. <bold><italic>Capsule</italic></bold> not seen.</p></tp:treatment-sec><tp:treatment-sec sec-type="phenology" id="SECID0ED2AE"><title>Phenology.</title><p>Flowering from March to April.</p></tp:treatment-sec><tp:treatment-sec sec-type="etymology" id="SECID0EI2AE"><title>Etymology.</title><p>The specific epithet ‘<italic><tp:taxon-name><tp:taxon-name-part taxon-name-part-type="genus" reg="Gastrochilus"/><tp:taxon-name-part taxon-name-part-type="species" reg="obovatifolius">obovatifolius</tp:taxon-name-part></tp:taxon-name></italic>’ refers to the highly distinctive obovate leaves. The suggested Chinese common name is “dào luǎn yè pén jù lán (倒卵叶盆距兰)”.</p></tp:treatment-sec><tp:treatment-sec sec-type="distribution" id="SECID0EY2AE"><title>Distribution and ecology.</title><p>The new species has only been recorded in Chengkou County, northeast Chongqing Municipality, bordering Shaanxi Province, China (Fig. <xref ref-type="fig" rid="F6">6</xref>). It grows as a trunk epiphyte on <italic><tp:taxon-name><tp:taxon-name-part taxon-name-part-type="genus" reg="Quercus">Quercus</tp:taxon-name-part><tp:taxon-name-part taxon-name-part-type="species" reg="engleriana">engleriana</tp:taxon-name-part></tp:taxon-name></italic> Seemen, in evergreen broad-leaved forest at an elevation of 1620–1650 m a.s.l. (Fig. <xref ref-type="fig" rid="F5">5</xref>). Besides <italic><tp:taxon-name><tp:taxon-name-part taxon-name-part-type="genus" reg="Quercus">Q.</tp:taxon-name-part><tp:taxon-name-part taxon-name-part-type="species" reg="engleriana">engleriana</tp:taxon-name-part></tp:taxon-name></italic>, the most frequent co-occurring angiosperm species include <italic><tp:taxon-name><tp:taxon-name-part taxon-name-part-type="genus" reg="Fargesia">Fargesia</tp:taxon-name-part><tp:taxon-name-part taxon-name-part-type="species" reg="spathacea">spathacea</tp:taxon-name-part></tp:taxon-name></italic> Franch., <italic><tp:taxon-name><tp:taxon-name-part taxon-name-part-type="genus" reg="Hepatica">Hepatica</tp:taxon-name-part><tp:taxon-name-part taxon-name-part-type="species" reg="henryi">henryi</tp:taxon-name-part></tp:taxon-name></italic> (Oliv.) Steward, <italic><tp:taxon-name><tp:taxon-name-part taxon-name-part-type="genus" reg="Pieris">Pieris</tp:taxon-name-part><tp:taxon-name-part taxon-name-part-type="species" reg="japonica">japonica</tp:taxon-name-part></tp:taxon-name></italic> (Thunb.) D. Don ex G. Don, <italic><tp:taxon-name><tp:taxon-name-part taxon-name-part-type="genus" reg="Rhododendron">Rhododendron</tp:taxon-name-part><tp:taxon-name-part taxon-name-part-type="species" reg="adenopodum">adenopodum</tp:taxon-name-part></tp:taxon-name></italic> Franch., and <italic><tp:taxon-name><tp:taxon-name-part taxon-name-part-type="genus" reg="Zanthoxylum">Zanthoxylum</tp:taxon-name-part><tp:taxon-name-part taxon-name-part-type="species" reg="dimorphophyllum">dimorphophyllum</tp:taxon-name-part></tp:taxon-name></italic> Hemsl.</p><fig id="F5" position="float" orientation="portrait"><object-id xmlns:xlink="http://www.w3.org/1999/xlink" content-type="doi" xlink:type="simple">10.3897/phytokeys.252.133501.figure5</object-id><object-id xmlns:xlink="http://www.w3.org/1999/xlink" content-type="arpha" xlink:type="simple">2AA4BC01-BBB6-5AD1-BE0A-AD2D493D2CE8</object-id><label>Figure 5.</label><caption><p><italic><tp:taxon-name><tp:taxon-name-part taxon-name-part-type="genus" reg="Gastrochilus">Gastrochilus</tp:taxon-name-part><tp:taxon-name-part taxon-name-part-type="species" reg="obovatifolius">obovatifolius</tp:taxon-name-part></tp:taxon-name></italic>, habitat and plants in situ. <bold>A</bold> broad-leaved temperate forest in the Daba Mountains of Chongqing <bold>B</bold> a woodland trail lined with <italic><tp:taxon-name><tp:taxon-name-part taxon-name-part-type="genus" reg="Fargesia">Fargesia</tp:taxon-name-part><tp:taxon-name-part taxon-name-part-type="species" reg="spathacea">spathacea</tp:taxon-name-part></tp:taxon-name></italic>, <italic><tp:taxon-name><tp:taxon-name-part taxon-name-part-type="genus" reg="Quercus">Quercus</tp:taxon-name-part><tp:taxon-name-part taxon-name-part-type="species" reg="engleriana">engleriana</tp:taxon-name-part></tp:taxon-name></italic>, <italic><tp:taxon-name><tp:taxon-name-part taxon-name-part-type="genus" reg="Pieris">Pieris</tp:taxon-name-part><tp:taxon-name-part taxon-name-part-type="species" reg="japonica">japonica</tp:taxon-name-part></tp:taxon-name></italic>, <italic><tp:taxon-name><tp:taxon-name-part taxon-name-part-type="genus" reg="Rhododendron">Rhododendron</tp:taxon-name-part><tp:taxon-name-part taxon-name-part-type="species" reg="adenopodum">adenopodum</tp:taxon-name-part></tp:taxon-name></italic>, and <italic><tp:taxon-name><tp:taxon-name-part taxon-name-part-type="genus" reg="Zanthoxylum">Zanthoxylum</tp:taxon-name-part><tp:taxon-name-part taxon-name-part-type="species" reg="dimorphophyllum">dimorphophyllum</tp:taxon-name-part></tp:taxon-name></italic><bold>C</bold><italic><tp:taxon-name><tp:taxon-name-part taxon-name-part-type="genus" reg="Gastrochilus">G.</tp:taxon-name-part><tp:taxon-name-part taxon-name-part-type="species" reg="obovatifolius">obovatifolius</tp:taxon-name-part></tp:taxon-name></italic> growing as a trunk epiphyte on <italic><tp:taxon-name><tp:taxon-name-part taxon-name-part-type="genus" reg="Quercus">Q.</tp:taxon-name-part><tp:taxon-name-part taxon-name-part-type="species" reg="engleriana">engleriana</tp:taxon-name-part></tp:taxon-name></italic>.</p></caption><graphic xmlns:xlink="http://www.w3.org/1999/xlink" xlink:href="phytokeys-252-025_article-133501__-g005.jpg" position="float" orientation="portrait" xlink:type="simple" id="oo_1244761.jpg"><uri content-type="original_file" xlink:type="simple">https://binary.pensoft.net/fig/1244761</uri></graphic></fig><fig id="F6" position="float" orientation="portrait"><object-id xmlns:xlink="http://www.w3.org/1999/xlink" content-type="doi" xlink:type="simple">10.3897/phytokeys.252.133501.figure6</object-id><object-id xmlns:xlink="http://www.w3.org/1999/xlink" content-type="arpha" xlink:type="simple">AAA05ABE-27CA-5F83-A213-53FBC55B3D4C</object-id><label>Figure 6.</label><caption><p>Distribution map of <italic><tp:taxon-name><tp:taxon-name-part taxon-name-part-type="genus" reg="Gastrochilus">Gastrochilus</tp:taxon-name-part><tp:taxon-name-part taxon-name-part-type="species" reg="obovatifolius">obovatifolius</tp:taxon-name-part></tp:taxon-name></italic> and three related species of <tp:taxon-name><tp:taxon-name-part taxon-name-part-type="genus" reg="Gastrochilus">G.</tp:taxon-name-part><tp:taxon-name-part taxon-name-part-type="infraspecific-rank">sect.</tp:taxon-name-part><tp:taxon-name-part taxon-name-part-type="section" reg="Microphylli">Microphylli</tp:taxon-name-part></tp:taxon-name> in southwestern China and adjoining areas.</p></caption><graphic xmlns:xlink="http://www.w3.org/1999/xlink" xlink:href="phytokeys-252-025_article-133501__-g006.jpg" position="float" orientation="portrait" xlink:type="simple" id="oo_1244762.jpg"><uri content-type="original_file" xlink:type="simple">https://binary.pensoft.net/fig/1244762</uri></graphic></fig></tp:treatment-sec><tp:treatment-sec sec-type="material" id="SECID0EEDAG"><title>Additional specimens examined (paratypes).</title><p>China • Chongqing: Chengkou County (城口县), Dong’an Town (东安镇), Dongjiachang (董家厂), <named-content xmlns:xlink="http://www.w3.org/1999/xlink" content-type="dwc:verbatimCoordinates" xlink:type="simple"><named-content content-type="geo-json" specific-use="{&#34;type&#34;:&#34;Point&#34;,&#34;coordinates&#34;:[109.200000,31.700000]}" id="NCID0ENDAG" xlink:type="simple">31°42′N, 109°12′E</named-content></named-content>, alt. ca. 1620 m, 8 April 2024, <italic>Si-Rong Yi et al. YSR2733</italic> (IBK!, CGMC!).</p></tp:treatment-sec></tp:taxon-treatment>
